# Supplementary material for: Core Structure–Activity Relationship Studies of 5,7,20-O-Trimethylsilybins in Prostate Cancer Cell Models
Source: Pharmaceuticals (Basel). 2023 Apr 2;16(4):531. doi: 10.3390/ph16040531 (PMC10145751; doi:10.3390/ph16040531)
Supplement: Supplementary file 1 [file pharmaceuticals-16-00531-s001.zip]

Archive with 1 entries (1 files):
- pharmaceuticals-2288043-supplementary.pdf
